# Supplementary material for: Selective Intra-Arterial Doxorubicin Eluting Microsphere Embolization for Desmoid Fibromatosis: A Combined Prospective and Retrospective Study
Source: Cancers (Basel). 2022 Oct 14;14(20):5045. doi: 10.3390/cancers14205045 (PMC9599870; doi:10.3390/cancers14205045)
Supplement: Supplementary file 1 [file cancers-14-05045-s001.zip]

Archive with 1 entries (1 files):
- cancers-1892754-supplementary.pdf
